# Supplementary material for: Contribution of Heparan Sulphate Binding in CCL21-Mediated Migration of Breast Cancer Cells
Source: Cancers (Basel). 2021 Jul 10;13(14):3462. doi: 10.3390/cancers13143462 (PMC8306094; doi:10.3390/cancers13143462)
Supplement: Supplementary file 1 [file cancers-13-03462-s001.zip]

Archive with 1 entries (1 files):
- cancers-1230219-supplementary.pdf
